# Supplementary material for: Distinct profiles of size-fractionated iron-binding ligands between the eastern and western subarctic Pacific
Source: Sci Rep. 2021 Jan 21;11:2053. doi: 10.1038/s41598-021-81536-6 (PMC7820233; doi:10.1038/s41598-021-81536-6)
Supplement: Supplementary file 2 — Supplementary Tables. [file 41598_2021_81536_MOESM2_ESM.xlsx]

## Sheet: Table S1
Supplementary Tabel for
Distinct profiles of size-fractionated iron-binding ligands between the eastern and western subarctic Pacific
Yoshiko Kondo1,2*, Rise Bamba3,4, Hajime Obata5, Jun Nishioka3, Shigenobu Takeda1
1 Graduate School of Fisheries and Environmental Sciences, Nagasaki University
2 Organization for Marine Science and Technology, Nagasaki University
3 Pan-Okhotsk Research Center, Institute of Low Temperature Science, Hokkaido University
4 Graduate School of Environmental Science, Hokkaido University
5 Atmosphere and Ocean Research Institute, The University of Tokyo
Supplementary Table S1. Hydrographic data and size-fractionated Fe speciation data in this study. * Negative values in Fe* and C-𝛼FeL' were calculated from the following equisions; Fe*= [D-Fe] – ([PO43-] × RFe:P), and C-𝛼FeL' = D-𝛼FeL' - S-𝛼FeL' (see the text). All dissolved Fe data in this study is cited from Nishioka et al. (2020) (https://www.pnas.org/content/117/23/12665).
Station	Depth (m)	Potential temperature (°C)	Salinity	𝜎𝜃	Chl-a (µg/L)	NO3+NO2 (µmol/L)	SiO2 (µmol/L)	PO4 (µmol/L)	DO (µmol/L)	D-Fe (nM)	Fe* (nM)	Internal Fe (nM)	D-L (nM)	Log D-K'Fe'L	D-Fe' (pM)	D-𝛼FeL'	S-Fe (nM)	C-Fe (nM)	S-L (nM)	Log S-K'Fe'L	S-Fe' (pM)	S-𝛼FeL'	C-𝛼FeL'	C-Fe' (pM)
CL2	9.95241	6.71613	32.8524	25.7652	0.344	16.71	37.01	1.54	334.4	0.0607088	0*	0.0607088	2.10 ± 0.25	10.9 ± 0.2	0.417529	144.4
(47oN, 160oE)	15.8814	5.87291	32.8658	25.8821	1.037	16.48	38.24	1.51	347.7	0.0683749	0*	0.0683749
	24.6768	5.66524	32.8698	25.9102	0.627	16.44	38.95	1.54	347.9	<0.038	0*	<0.038					0.0427394	0
	50.4215	2.91888	32.9472	26.2537	0.623	21.05	42.15	1.78	348.7	0.0351704	0*	0.0351704	2.46 ± 0.61	11.1 ± 0.5	0.112224	312.393	0.0891963	0	1.33 ± 0.40	10.6 ± 0.5	1.76879	49.4279	262.965	0
	99.0037	1.74337	33.0088	26.3952	0.093	24.19	45.02	1.95	324.1	0.0908885	0*	0.0908885	2.18 ± 0.50	12.3 ± 0.6	0.0208182	4364.82	0.0685662	0.0223223	1.73 ± 0.56	12.2 ± 1.1	0.0260917	2626.9	1737.92	0
	148.753	3.3967	33.7358	26.8396	0.031	44.03	92.73	3.02	60.5	0.561123	0.0904858	0.470637					0.0394395	0.521683
	197.692	3.49009	33.8691	26.937	0.012	45.57	102.39	3.11	33.3	0.718835	0.234173	0.484663	2.34 ± 0.40	12.4 ± 0.5	0.184774	3889.35	0.512962	0.205873	1.92 ± 0.29	12.3 ± 0.3	0.174289	2942.17	947.174	0.0104854
	396.509	3.41967	34.1474	27.1655		44.95	126.84	3.08	17.4	0.881534	0.401546	0.479987	5.96 ± 0.44	10.3 ± 0.1	9.20787	94.7369	0.624145	0.257389	1.71 ± 0.42	12.3 ± 0.7	0.280291	2225.77	0*	8.92758
	544.634	3.21127	34.2534	27.2697		45.01	138.31	3.09	13.9	0.967997	0.486451	0.481546					0.679095	0.288902	2.15 ± 0.47	12.2 ± 0.7	0.26516	2560.08
	594.704	3.1359	34.2763	27.295		44.97	141.01	3.08	14.8	1.00891	0.528919	0.479987	4.91 ± 0.76	10.7 ± 0.3	5.01123	200.329	0.640507	0.368399	3.22 ± 0.64	11.4 ± 0.5	0.919826	695.335	0*	4.0914
	791.162	2.74749	34.3666	27.4021		44.7	152.93	3.08	16.2	0.999247	0.51926	0.479987					0.80079	0.198457
	989.469	2.43305	34.4356	27.4843		44.57	163.11	3.07	21.3	1.14016	0.661735	0.478429	5.24 ± 0.92	10.5 ± 0.2	9.75966	115.824	0.759831	0.380332	2.41 ± 0.40	12.1 ± 0.5	0.341946	2221.08	0*	9.41771
	1237.27	2.11052	34.5034	27.5651		43.91	170.95	3.01	34.5	1.08526	0.616183	0.469079					0.835258	0.250004
	1481.41	1.87194	34.5517	27.6225		42.97	175.42	2.96	49.7	1.132	0.670711	0.461287					0.735856	0.396142
	1974.23	1.519	34.6153	27.7001		40.96	174.43	2.81	84.2	1.0107	0.572793	0.437911	3.51 ± 0.56	12.3 ± 0.3	0.217108	4654.31	0.825242	0.185462	2.61 ± 0.62	11.6 ± 0.5	1.05846	778.664	3875.65	0
	2464.46	1.43504	34.6504	27.7343		39.07	168.23	2.67	114	0.97484	0.558747	0.416093					0.604095	0.370745
	2954.1	1.29341	34.6694	27.7597		37.64	162.6	2.57	134.8	0.813989	0.41348	0.400509					0.595531	0.218458	3.13 ± 0.75	10.7 ± 0.4	4.4414	133.086
	3442.89	1.19994	34.6802	27.7748		36.84	158.51	2.5	147.5	0.692647	0.303047	0.3896					0.539101	0.153545
	3929.4	1.13348	34.6872	27.785		36.3	156.18	2.46	156	0.646165	0.262798	0.383367	5.02 ± 0.75	10.5 ± 0.2	4.74037	135.311	0.454096	0.192068
	4416.1	1.09893	34.6909	27.7904		35.77	155.67	2.44	160.6	0.531834	0.151584	0.38025					0.394126	0.137708
	4903.65	1.08236	34.6927	27.7929		35.73	155.49	2.42	163	0.447008	0.0698751	0.377133	3.47 ± 0.31	10.8 ± 0.2	2.27685	195.328	0.358515	0.0884933	3.72 ± 1.00	10.9 ± 0.6	1.30877	272.932	0*	0.968072
	5168.62	1.07551	34.6933	27.7939		35.71	154.5	2.42	164.2	0.423452	0.0463188	0.377133					0.299434	0.124017
CL5	9.84932	8.99137	32.7004	25.3195	0.332	14.27	27.45	1.41	309.4	0.0859112	0*	0.0859112	2.12 ± 0.51	11.4 ± 0.6	0.188229	455.418
(47oN, 170oW)	24.902	7.8571	32.724	25.5076	0.504	14.11	27.37	1.39	318.8	0.0788249	0*	0.0788249
	34.0055	7.50162	32.7263	25.5597	0.526	14.37	27.49	1.41	318.9	0.0694658	0*	0.0694658	2.63 ± 0.61	10.6 ± 0.3	0.690219	99.6432
	49.6841	6.37327	32.7492	25.728	0.548	15.43	28.78	1.48	319.4	0.0801501	0*	0.0801501	3.00 ± 0.63	10.6 ± 0.4	0.623817	127.483
	99.7833	4.11953	32.8978	26.1023	0.04	21.46	37.42	1.78	296.8	0.0738054	0*	0.0738054	2.47 ± 0.38	10.9 ± 0.3	0.351906	208.73
	148.63	3.64594	33.615	26.7196	0.013	33.67	68.36	2.44	153.3	0.404773	0.0245233	0.38025
	198.309	3.63625	33.7605	26.8364	0.006	37.28	80.2	2.66	113.9	0.491625	0.0770902	0.414535	2.47 ± 0.46	11.4 ± 0.5	0.900185	545.138
	397.039	3.78425	34.0353	27.0406		41.97	106.27	2.94	50.9	0.600921	0.142751	0.45817	3.16 ± 0.50	11.9 ± 0.3	0.316556	1897.31
	594.162	3.44983	34.2027	27.2067		43.66	127.06	3.04	27.1	0.781335	0.307582	0.473754
	663.538	3.31501	34.244	27.2525		43.89	133.25	3.07	24.8	0.848112	0.369683	0.478429	2.87 ± 0.36	12.4 ± 0.4	0.174811	4850.59
	792.037	3.14869	34.3022	27.3145		43.7	139.43	3.06	27.4	0.842845	0.365974	0.476871
	988.9	2.75694	34.3869	27.4175		43.89	152.06	3.07	27.7	0.85008	0.371651	0.478429	4.48 ± 0.82	10.8 ± 0.3	3.44656	245.646
	1236.47	2.42243	34.4602	27.5049		43.7	162.72	3.06	32.6	1.04915	0.572279	0.476871
	1482.65	2.16295	34.5168	27.5716		43.43	169.5	3.03	40.3	0.858065	0.38587	0.472195
	1974.96	1.78858	34.5907	27.6602		42.06	175.16	2.92	65.6	0.805174	0.350121	0.455053	4.75 ± 0.45	10.8 ± 0.2	3.14641	254.903
	2465.32	1.51855	34.636	27.7167		40.1	175.3	2.79	95.3	0.744135	0.309341	0.434794
	2954.74	1.34876	34.6605	27.7486		38.73	170.7	2.68	123	0.721462	0.303811	0.417651	2.52 ± 0.51	12.1 ± 0.8	0.297196	2426.56
	3442.77	1.2304	34.6757	27.7691		37.41	167.03	2.59	137.3	0.688941	0.285315	0.403626
	3929.66	1.15301	34.685	27.7819		36.56	165.33	2.53	149.3	0.631092	0.236817	0.394275	5.65 ± 1.00	10.5 ± 0.3	4.03966	155.224
	4415.88	1.11951	34.6897	27.788		36.27	167.11	2.5	154	0.595362	0.205762	0.3896
	4901.28	1.11359	34.6908	27.7893		36.27	168.17	2.49	154.7	0.577768	0.189726	0.388042	3.65 ± 0.67	10.8 ± 0.3	2.76583	207.895
	5491.89	1.10457	34.6915	27.7905		35.95	166.99	2.49	157.1	0.610531	0.222489	0.388042	4.19 ± 0.73	10.9 ± 0.3	2.18809	278.025
CL16	9.7683	12.1818	32.3678	24.512	0.517	8.65	17.32	0.98	291.3	0.0572956	0*	0.0572956	2.39 ± 0.48	12.2 ± 0.6	0.0147961	3871.35	0.08	0
(50oN, 145oW)	11.5458	11.7114	32.3898	24.6163	0.584	8.95	17.44	1	296.2	0.0495606	0*	0.0495606
	25.0875	11.3593	32.3965	24.6853	0.483	9.76	17.74	1.06	300.9	0.0672366	0*	0.0672366					0.05	0.0172366
	49.6456	6.47895	32.5136	25.5287	0.181	12.53	19.29	1.25	321.5	0.0520506	0*	0.0520506	2.01 ± 0.31	11.0 ± 0.3	0.270583	191.365	0.05	0.00205056
	98.9314	5.58142	33.0092	26.0304	0.086	19.59	28.44	1.56	261.6	0.0866597	0*	0.0866597	2.06 ± 0.19	11.0 ± 0.2	0.426949	201.974	0.07	0.0166597	1.92 ± 0.35	10.8 ± 0.4	0.652597	106.264	95.7105	0
	148.642	5.83391	33.8104	26.6335	0.019	26.9	45.89	1.91	189.6	0.173672	0*	0.173672					0.15	0.0236716
	198.559	5.37218	33.8447	26.7163	0.008	31.11	58.27	2.19	152.5	0.207169	0*	0.207169	3.24 ± 0.70	10.8 ± 0.4	1.00513	205.112	0.18	0.0271693
	396.474	4.2683	33.9846	26.9507		40.07	88.73	2.82	71	0.349928	0*	0.349928					0.27	0.0799282	2.94 ± 0.68	11.4 ± 0.6	0.430615	626.01
	593.639	3.7451	34.1748	27.1556		42.94	115.72	3	31.8	0.497805	0.0302849	0.46752	3.62 ± 0.84	11.0 ± 0.4	1.74115	284.906	0.35	0.147805
	792.055	3.32291	34.2835	27.2832		43.8	132.76	3.07	22	0.566481	0.088052	0.478429					0.37	0.196481
	988.865	2.94916	34.3638	27.3819		44.44	145.48	3.11	17.8	0.587677	0.103015	0.484663	2.73 ± 0.43	11.8 ± 0.3	0.434355	1351.99	0.39	0.197677	3.52 ± 0.71	11.5 ± 0.4	0.402732	967.387	384.601	0.0316234
	1117.28	2.76455	34.3994	27.4268		44.3	151.66	3.1	18.5	0.617451	0.134346	0.483104					0.42	0.197451	3.22 ± 0.63	10.2 ± 0.3	9.43217	43.5284
	1236.54	2.57734	34.4373	27.4734		44.46	157.91	3.11	18.7	0.617363	0.132701	0.484663					0.41	0.207363
	1482.01	2.2767	34.4945	27.5444		44.17	167.31	3.08	26	0.635759	0.155772	0.479987					0.41	0.225759
	1973.36	1.85027	34.578	27.6453		42.94	176.6	2.97	52.6	0.609866	0.147022	0.462845	3.14 ± 0.36	11.0 ± 0.2	2.68974	225.738	0.41	0.199866	3.28 ± 0.40	10.6 ± 0.2	3.97753	102.079	123.659	0
	2463.35	1.5721	34.6257	27.7045		41.11	177.97	2.83	83.5	0.632183	0.191155	0.441027					0.44	0.192183
	2953.13	1.38457	34.6544	27.7412		39.47	176.13	2.71	109.3	0.604912	0.182585	0.422327	3.63 ± 0.51	10.7 ± 0.2	4.14357	144.988	0.41	0.194912
	3441.64	1.25793	34.6728	27.7649		38.26	173.72	2.62	129.6	0.580488	0.172187	0.408301					0.46	0.120488
	3928.71	1.18916	34.6826	27.7775		37.56	173.57	2.56	140.8	0.573676	0.174726	0.398951	4.05 ± 0.49	10.7 ± 0.2	3.58408	159.062	0.38	0.193676	3.95 ± 0.74	11.8 ± 0.5	0.176412	2153.05	0*	3.40767
	4237.94	1.16386	34.6868	27.7826		37.42	177.88	2.55	144.1	0.683634	0.286241	0.397392
